# Supplementary material for: Longitudinal Cluster Analysis of Hemodialysis Patients with COVID-19 in the Pre-Vaccination Era
Source: Life (Basel). 2022 Oct 26;12(11):1702. doi: 10.3390/life12111702 (PMC9695171; doi:10.3390/life12111702)
Supplement: Supplementary file 1 [file life-12-01702-s001.zip]

Archive with 1 entries (1 files):
- life-1965706-supplementary.pdf
